# Supplementary material for: Association of MnSOD AA Genotype with the Progression of Prostate Cancer
Source: PLoS One. 2015 Jul 6;10(7):e0131325. doi: 10.1371/journal.pone.0131325 (PMC4492976; doi:10.1371/journal.pone.0131325)
Supplement: S1 Table — Race: 0 for Caucasian; 1 for African American; 2 for others. PCa: 0 for no cancer; 1 for insignificant cancer; 2 for significant cancer. ITV: index tumor volume (mm3) (XLSX) [file pone.0131325.s001.xlsx]

## Sheet: Sheet1
0	Age	Race	PCa	Sig	MnSOD	Gleason grade	ITV(mm3)
1	66	0	0		VA
2	70	0	1	N	VA	6	183.792
3	53	0	0		VA
4	58	0	1	N	VA	6	115.17
5	60	0	1	N	VA	6	91.038
6	71	1	1	N	VA	6	114.732
7	55	0	0		VV
9	46	0	0		AA
10	60	0	0		VA
11	73	0	1	N	VA	6	298.584
15	63	0	0		AA
16	49	0	1	N	AA	6	9.492
17	71	0	0		VV
18	48	0	0		VV
19	71	0	0		VV
20	73	0	1	N	VA	6	73.836
21	57	0	0		VV
22	74	0	1	Y	VV	9	2200.56
24	86	0	0		VA
25	56	0	0		VV
26	64	0	0		VA
27	68	0	0		VA
28	75	0	1	N	VA	6	376.284
29	68	0	0		VA
30	74	0	0		AA
31	64	0	0		VV
32	73	0	0		VA
33	72	0	1	N	AA	6	209.544
35	75	0	0		VA
36	61	0	1	Y	VA	7	3988.3
37	68	0	0		AA
38	54	1	0		VA
39	58	2	0		VA
40	69	0	1	N	VA	6	317.916
41	69	0	0		VA
42	55	0	1	N	VA	6	35.358
43	50	0	0		AA
44	62	0	0		VA
45	79	0	1	N	VA	6	164.16
46	64	0	1	Y	AA	7	no slide(>500)
47	71	0	1	Y	AA	7	221.184
48	56	0	0		VV
49	50	0	1	N	VA	6	53.496
50	56	0	0		VA
51	52	0	0		VA
53	55	0	0		VA
54	47	0	0		AA
55	52	0	0		VA
56	47	0	0		VA
57	51	0	0		VV
58	73	0	1	N	AA	6	74.058
60	75	0	0		VA
61	75	0	0		VA
62	57	0	0		VV
63	65	0	0		AA
64	52	0	0		VA
65	65	0	1	N	VV	6	366.624
66	45	0	0		VA
67	58	0	0		VV
68	71	0	1	N	VV	6	222.126
69	61	0	1	N	AA	4	30.666
71	72	0	0		VV
72	69	0	0		VV
74	61	0	1	N	AA	6	159.012
75	68	0	1	Y	VA	7	171.336
76	46	0	0		AA
77	49	0	1	N	AA	6	292.17
78	66	0	1	Y	VA	6	2457.96
79	69	0	0		AA
80	49	0	0		VV
81	54	0	0		VA
82	70	0	0		VA
83	54	0	1	N	AA	6	34.128
84	55	0	0		AA
85	55	0	0		VA
86	69	0	0		VV
87	73	0	1	Y	AA	7	3343.64
88	75	0	0		VA
89	68	0	0		AA
90	64	0	0		AA
91	69	0	0		VA
92	72	0	0		AA
93	48	0	0		VV
94	69	0	1	N	AA	6	30.54
95	50	0	0		AA
96	64	0	0		VA
97	49	0	0		AA
98	72	0	1	Y	AA	7	400.782
99	69	0	0		VA
100	77	0	0		VV
101	67	0	0		VA
102	66	0	0		AA
104	51	0	0		AA
105	56	0	0		VV
106	56	0	0		AA
108	73	0	0		VV
109	63	0	0		AA
110	81	0	1	N	VA	5	25.398
111	53	0	0		VV
112	81	0	0		VA
113	58	0	0		VA
114	54	0	0		AA
115	67	0	1	Y	VA	6	799.908
116	62	0	0		VV
117	59	0	0		AA
118	83	0	0		VV
119	78	0	1	Y	AA	7	63.138
120	80	0	1	Y	AA	7	295.692
121	68	0	0		VA
122	53	0	0		VV
123	77	0	0		VA
124	73	0	0		VV
125	65	0	0		VA
126	57	0	0		VA
127	69	1	0		AA
128	74	0	0		VV
129	72	0	0		VV
130	76	0	0		AA
131	46	0	0		VV
132	62	0	0		VA
133	81	0	1	Y	VV	6	587.442
134	80	0	0		VV
135	62	0	1	N	VA	6	374.268
136	60	0	0		AA
137	87	0	1	Y	VA	6	809.898
138	89	0	1	Y	VV	7	504.99
139	82	0	1	Y	AA	7	950.208
140	59	0	0		VV
141	64	0	0		VA
142	84	0	1	Y	AA	7	1961.98
143	81	0	1	Y	AA	7	8057.57
144	84	0	1	Y	AA	6	1226.17
145	58	1	0		VA
146	73	0	0		VA
148	70	0	0		VV
149	74	0	0		AA
150	74	0	1	N	VA	6	68.004
151	63	0	0		VA
152	76	0	0		VA
153	76	0	0		VA
154	69	0	0		AA
155	54	0	0		AA
157	92	0	1	N	VA	6	376.98
158	51	0	1	Y	VV	8	485.364
159	49	0	0		AA
160	70	0	0		AA
161	76	0	1	N	AA	6	48.564
162	53	0	1	N	VA	6	86.946
163	87	0	0		VV
164	56	0	0		AA
165	85	0	0		AA
166	87	0	0		VA
167	48	0	0		AA
168	58	0	0		VA
169	62	1	1	N	AA	6	8.4
170	84	0	0		AA
171	72	0	1	N	VA	6	4
172	62	0	0		AA
173	74	0	0		AA
174	53	1	0		AA
175	66	0	0		VA
176	76	0	0		VA
177	78	0	0		VA
178	57	0	0		AA
179	79	0	1	Y	VV	7	800
180	89	0	1	Y	AA	6	624
181	78	0	1	N	VA	6	120
182	78	0	0		VA
183	78	0	1	Y	AA	7	1088
184	66	0	0		AA
185	61	0	0		VA
186	57	0	1	N	AA	6	48
187	71	0	0		VA
189	66	0	0		AA
190	62	0	0		VA
191	65	0	0		VA
193	52	0	0		VV
194	77	0	0		VA
195	66	0	0		VV
196	56	0	0		VA
197	67	0	0		VA
198	74	0	0		AA
199	86	0	0		VV
201	49	0	1	Y	AA	6	3000
202	53	0	0		VA
203	68	0	0		VV
204	50	0	0		VV
205	63	1	0		AA
206	79	0	1	Y	VV	7	140
207	81	0	1	Y	VA	7	1120
208	58	0	1	N	VV	6	96
209	82	0	0		VA
210	63	0	0		VA
211	66	0	0		VV
